# Supplementary material for: Hidradenitis suppurativa patients exhibit a distinctive and highly individualized skin virome
Source: mSystems. 2025 Dec 15;11(1):e01290-25. doi: 10.1128/msystems.01290-25 (PMC12817917; doi:10.1128/msystems.01290-25)
Supplement: Supplemental Tables — Tables S1 to S14. [file msystems.01290-25-s0003.xlsx]

## Sheet: Legend
Table	Legend
Supplementary Table 1	Summary table and clinical metadata of HS case-control study (n=144). Abbreviations: Inflammatory bowel disease (IBD). Sample identifier, Patient identifier, Disease status [hidradenitis suppurativa/healthy control], Hurley stage [Hurley 1, Hurley 2, Hurley 3], Timepoints, Sample location [Gluteal, Chest, Axilliary, Abdominial, Groin and genitals], Sample location2, Ethnicity [Caucasian/non-Cauca…
Supplementary Table 2	Genes marking lysogenic lifestyle as detected by Cenote-Taker2
Supplementary Table 3	Relative abundance comparisons and percentage comparisons of certain eukaryotic viral families between hidradenitis suppurativa patients and healthy controls (FLVC-level, Mann-Whithney U test (Relative abundance), Chi-squared (percentage), adjusted for multiple testing (AdjP, BH method))
Supplementary Table 4	Non-redundant explanatory power of metadata variables to family-level skin phageome variation (univariate and multivariate dbRDA) of all samples included in the HS cohort (n=99, FLVC-level, dbRDA, Bray-Curtis dissimilarity, adjusted for multiple testing (AdjP, BH method))
Supplementary Table 5	Association between disease status and categorical BMI with post-hoc pairiwse comparisons > 2 groups of individuals in HS cohort (n=51, chi-squared test, adjusted for multiple testing (AdjP, BH method)). Association between hurley stage and categorical BMI of patients in HS cohort (n=33, chi-squared test)
Supplementary Table 6	Alpha (Shannon index, Simpson index, evenness observed richness) and beta-diversity (Bray-Curtis dissimilarity) comparisons of family-level skin phageome between hidradenitis suppurativa patients and healthy controls within HS (n=27) and BMI-deconfounded (n=51) HS cohort (FLVC-level, Mann-Whitney U test, adjusted for multiple testing (AdjP, BH method))
Supplementary Table 7	Absolute and relative number of phage FLVC shared within healthy controls and hidradenitis suppurativa patients in a BMI-deconfoundend (n=27) and unconfoundend (n=51) HS cohort
Supplementary Table 8	Absolute and relative number of phage FLVC shared within the three hurley stages
Supplementary Table 9	Relative abundance comparisons of cFLVC found in BMI-deconfounded HS cohort between healthy control and hidrandenitis suppurativa patients (FLVC-level, n=51, Mann-Whitney U test, adjusted for multiple testing (AdjP, BH method))
Supplementary Table 10	Characteristics, classification and hosts of high-quality phages found within the cFLVC differentiating between disease status and disease severity (cFLVC1, cFLVC3 and cFLVC4)
Supplementary Table 11	Relative abundance comparisons of cFLVC found in BMI-deconfounded HS cohort between hurley stages and healthy controls (FLVC-level, n=51, Kruskal-Wallis with post-hoc Dunn's test, adjusted for multiple testing (AdjP, BH method)).
Supplementary Table 12	Relative abundance comparisons of cFLVC found in BMI-deconfounded HS cohort between hurley 1, hurley 2 and hurley 3 (FLVC-level, n=33, Kruskal-Wallis with post-hoc Dunn's test, adjusted for multiple testing (AdjP, BH method)
Supplementary Table 13	Association between relative abundance of bacterial genera (determined by 16S) and relative abundance of cFLVC (cFLVC1,cFLVC3 and cFLVC4) in the HS cohort (FLVC-level, Pearson, n=51)
Supplementary Table 14	Relative abundance comparisons of predicted phyla and genera-infecting high-quality phages between hurley stages and healthy controls (n=43, Kruskal-Wallis with post-hoc Dunn's test, adjusted for multiple testing (AdjP, BH method))

## Sheet: Supplementary Table 1
Summary table of baseline characteristics of HS cohort (n=57)
Baseline characteristics	Hurley stage			Sex		Ethnicity		Categorical BMI				Age	Smoking	IBD	Family history of HS	Family history of skin disease	Sample location
HS cohort (n=57)	Hurley 1 (%)	Hurley 2 (%)	Hurley 3 (%)	Male (%)	Female (%)	Caucasian (%)	non-Caucasian (%)	Underweight (%)	Normal (%)	Overweight (%)	Obese (%)	Mean (SD)	Active (%)	Disease presence (%)	Disease presence (%)	Disease presence (%)	Axilliary samples (%)	Groin and genitals samples (%)
HS patients (n=39)	10 (25.6%)	19 (48.7%)	10 (25.6%)	13 (33.3%)	26 (66.7%)	35 (89.7%)	4 (10.3%)	0 (0.00%)	16 (41.0%)	7 (17.9%)	15 (38.5%)	40.2 (12.5)	24 (61.5%)	12 (30.8%)	4 (10.3%)	8 (20.5%)	20 (40.8%)	16 (32.7%)
Healthy controls (n=18)	NA	NA	NA	6 (33.3%)	12 (66.7%)	12 (66.7%)	6 (33.3%)	1 (5.6%)	15 (83.3%)	2 (11.1%)	0 (0.00%)	33.0 (10.5)	1 (5.6%)	0 (0.00%)	0 (0.00%)	0 (0.00%)	18 (50.0%)	18 (50.0%)
AdjP	NA	NA	NA	1.00		0.12		0.018				0.083	0.0022	0.12	0.44	0.12	0.0830
Summary table of baseline antibiotic usage in HS patients (n=39)
Antibiotic	Hurley 1	Hurley 2	Hurley 3
Yes	4 (40%)	6 (31.2%)	8 (80%)
No	6 (60%)	13 (68.4%)	2 (20%)
Total	10 patients	19 patients	10 patients
Metadata per sample (n=144)
Sample identifier	Patient identifier	Disease status	Hurley stage	Timepoints	Sample location	Sample location2	Ethnicity	Sex	Environment1 (population #)	Environment2 (province)	Age	Categorical BMI	Smoking	IBD	Family history of HS	Family history of skin disease	Lesion activity	Trreatment during sampling
HS1_T0_L1	HS1	Hidradenitis suppurativa	Hurley 1	Baseline	Gluteaal	Gluteaal (superficial)	1	0	21386	1	50-59	Normal	Yes	Yes	No	Yes	Abces	Antibiotic+Biological+Celestone
HS1_T0_L2	HS1	Hidradenitis suppurativa	Hurley 1	Baseline	Gluteaal	Gluteaal (deep)	1	0	21386	1	50-59	Normal	Yes	Yes	No	Yes	Abces	Antibiotic+Biological+Celestone
HS1_T1_L1	HS1	Hidradenitis suppurativa	Hurley 1	Month 5	Gluteaal	Gluteaal (superficial)	1	0	21386	1	50-59	Normal	Yes	Yes	No	Yes	Rest	Local treatment
HS2_T0_L1	HS2	Hidradenitis suppurativa	Hurley 3	Baseline	Chest	Chest (deep)	0	0	26153	2	50-59	Normal	No	Yes	NA	NA	Abces	Antibiotic+Biological
HS2_T0_L2	HS2	Hidradenitis suppurativa	Hurley 3	Baseline	Gluteaal	Gluteaal (superficial)	0	0	26153	2	50-59	Normal	No	Yes	NA	NA	Abces	Antibiotic+Biological
HS2_T1_L1	HS2	Hidradenitis suppurativa	Hurley 3	Month 6	Chest	Chest (superficial)	0	0	26153	2	50-59	Normal	No	Yes	NA	NA	Abces	Antibiotic+Biological
HS2_T1_L2	HS2	Hidradenitis suppurativa	Hurley 3	Month 6	Gluteaal	Gluteaal (deep)	0	0	26153	2	50-59	Normal	No	Yes	NA	NA	Abces	Antibiotic+Biological
HS2_T2_L1	HS2	Hidradenitis suppurativa	Hurley 3	Month 16	Chest	Chest (superficial)	0	0	26153	2	50-59	Normal	No	Yes	NA	NA	Abces	Antibiotic+Biological
HS2_T2_L2	HS2	Hidradenitis suppurativa	Hurley 3	Month 16	Gluteaal	Gluteaal (superficial)	0	0	26153	2	50-59	Normal	No	Yes	NA	NA	Nodulus	Antibiotic+Biological
HS3_T0_L1	HS3	Hidradenitis suppurativa	Hurley 2	Baseline	Axilliary	Axilliary (right)	1	1	11268	2	40-49	Obese	Yes	Yes	NA	NA	Abces	Antibiotic+Biological
HS3_T1_L1	HS3	Hidradenitis suppurativa	Hurley 2	Month 8	Axilliary	Axilliary (left)	1	1	11268	2	40-49	Obese	Yes	No	NA	NA	Abces	Biological
HS3_T2_L1	HS3	Hidradenitis suppurativa	Hurley 2	Month 11	Axilliary	Axilliary (right)	1	1	11268	2	40-49	Obese	Yes	No	NA	NA	Abces	Biological
HS4_T0_L1	HS4	Hidradenitis suppurativa	Hurley 2	Baseline	Groin and genitals	Inguinaal (left)	1	0	11655	1	30-39	Normal	No	No	NA	NA	Rest	No treatment
HS4_T0_L2	HS4	Hidradenitis suppurativa	Hurley 2	Baseline	Groin and genitals	Inguinaal (right)	1	0	11655	1	30-39	Normal	No	No	NA	NA	Abces	No treatment
HS4_T1_L1	HS4	Hidradenitis suppurativa	Hurley 2	Month 4	Groin and genitals	Inguinaal (left)	1	0	11655	1	30-39	Normal	No	No	NA	NA	Nodulus	Antibiotic
HS4_T1_L2	HS4	Hidradenitis suppurativa	Hurley 2	Month 4	Groin and genitals	Inguinaal (right)	1	0	11655	1	30-39	Normal	No	No	NA	NA	Rest	Antibiotic
HS4_T2_L1	HS4	Hidradenitis suppurativa	Hurley 2	Month 14	Groin and genitals	Inguinaal (left)	1	0	11655	1	30-39	Normal	No	No	NA	NA	Nodulus	Supplement
HS4_T2_L2	HS4	Hidradenitis suppurativa	Hurley 2	Month 14	Groin and genitals	Inguinaal (left)	1	0	11655	1	30-39	Normal	No	No	NA	NA	Rest	Supplement
HS5_T0_L1	HS5	Hidradenitis suppurativa	Hurley 2	Baseline	Axilliary	Axilliary (right)	1	0	17485	3	20-29	Obese	No	No	No	Yes	Abces	Biological
HS5_T0_L2	HS5	Hidradenitis suppurativa	Hurley 2	Baseline	Groin and genitals	Inguinaal (left)	1	0	17485	3	20-29	Obese	No	No	No	Yes	Nodulus	Biological
HS5_T1_L1	HS5	Hidradenitis suppurativa	Hurley 2	Month 4	Groin and genitals	Inguinaal (right)	1	0	17485	3	20-29	Obese	No	No	No	Yes	Rest	Antibiotic+Biological
HS5_T2_L1	HS5	Hidradenitis suppurativa	Hurley 2	Month 8	Groin and genitals	Inguinaal (right)	1	0	17485	3	20-29	Obese	No	No	No	Yes	Rest	Antibiotic+Biological
HS6_T0_L1	HS6	Hidradenitis suppurativa	Hurley 2	Baseline	Axilliary	Axilliary (right)	1	0	35935	3	50-59	Obese	Yes	No	NA	NA	Abces	Biological+Methotrexate
HS6_T1_L1	HS6	Hidradenitis suppurativa	Hurley 2	Month 5	Axilliary	Axilliary (right)	1	0	35935	3	50-59	Obese	Yes	Yes	NA	NA	Nodulus	Biological+Methotrexate
HS6_T2_L1	HS6	Hidradenitis suppurativa	Hurley 2	Month 10	Axilliary	Axilliary (right)	1	0	35935	3	50-59	Obese	Yes	Yes	NA	NA	Nodulus	Biological+Methotrexate
HS6_T2_L2	HS6	Hidradenitis suppurativa	Hurley 2	Month 10	Groin and genitals	Pubis (right)	1	0	35935	3	50-59	Obese	Yes	Yes	NA	NA	Abces	Biological+Methotrexate
HS7_T0_L1	HS7	Hidradenitis suppurativa	Hurley 3	Baseline	Gluteaal	Gluteaal (left)	1	0	34231	2	50-59	Obese	Yes	Yes	NA	NA	Abces+Fistel	No treatment
HS8_T0_L1	HS8	Hidradenitis suppurativa	Hurley 2	Baseline	Axilliary	Axilliary (right)	1	0	528903	1	20-29	Obese	Yes	No	Yes	Yes	Fistel	Local treatment
HS8_T0_L2	HS8	Hidradenitis suppurativa	Hurley 2	Baseline	Groin and genitals	Groin (left)	1	0	528903	1	20-29	Obese	Yes	No	Yes	Yes	Nodulus	Local treatment
HS9_T0_L1	HS9	Hidradenitis suppurativa	Hurley 3	Baseline	Axilliary	Axilliary (left)	1	0	10111	3	30-39	Overweight	Yes	No	Yes	Yes	Abces+Fistel	Antibiotic
HS9_T0_L2	HS9	Hidradenitis suppurativa	Hurley 3	Baseline	Groin and genitals	Inguinaal (right)	1	0	10111	3	30-39	Overweight	Yes	No	Yes	Yes	Nodulus+Abces+Fistel	Antibiotic
HS9_T1_L1	HS9	Hidradenitis suppurativa	Hurley 3	Month 8	Axilliary	Axilliary (left)	1	0	10111	3	30-39	Overweight	Yes	No	Yes	Yes	Nodulus	Antibiotic
HS9_T1_L2	HS9	Hidradenitis suppurativa	Hurley 3	Month 8	Axilliary	Axilliary (right)	1	0	10111	3	30-39	Overweight	Yes	No	Yes	Yes	Abces	Antibiotic
HS9_T2_L1	HS9	Hidradenitis suppurativa	Hurley 3	Month 12	Axilliary	Axilliary (left)	1	0	10111	3	30-39	Overweight	Yes	No	Yes	Yes	Nodulus	Antibiotic
HS9_T2_L2	HS9	Hidradenitis suppurativa	Hurley 3	Month 12	Axilliary	Axilliary (right)	1	0	10111	3	30-39	Overweight	Yes	No	Yes	Yes	Nodulus	Antibiotic
HS9_T3_L1	HS9	Hidradenitis suppurativa	Hurley 3	Month 14	Axilliary	Axilliary (right)	1	0	10111	3	30-39	Overweight	Yes	No	Yes	Yes	Nodulus	Antibiotic
HS9_T3_L2	HS9	Hidradenitis suppurativa	Hurley 3	Month 14	Axilliary	Axilliary (left)	1	0	10111	3	30-39	Overweight	Yes	No	Yes	Yes	Nodulus	Antibiotic
HS10_T0_L1	HS10	Hidradenitis suppurativa	Hurley 2	Baseline	Groin and genitals	Scrotum (left)	1	1	43571	1	40-49	Obese	Yes	No	NA	NA	Abces	No treatment
HS10_T1_L1	HS10	Hidradenitis suppurativa	Hurley 2	Month 6	Groin and genitals	Scrotum (left)	1	1	43571	1	40-49	Obese	Yes	No	NA	NA	Nodulus	Antibiotic+Vitamin A acid
HS10_T2_L1	HS10	Hidradenitis suppurativa	Hurley 2	Month 12	Groin and genitals	Scrotum (left)	1	1	43571	1	40-49	Obese	Yes	No	NA	NA	Rest	Antibiotic+Vitamin A acid
HS11_T0_L1	HS11	Hidradenitis suppurativa	Hurley 2	Baseline	Groin and genitals	Pubis (right)	1	0	25304	1	50-59	Overweight	Yes	No	No	Yes	Abces	Antibiotic+Biological
HS11_T0_L2	HS11	Hidradenitis suppurativa	Hurley 2	Baseline	Groin and genitals	Vulvair (right)	1	0	25304	1	50-59	Overweight	Yes	No	No	Yes	Abces	Antibiotic+Biological
HS11_T1_L2	HS11	Hidradenitis suppurativa	Hurley 2	Month 4	Groin and genitals	Pubis (right)	1	0	25304	1	50-59	Overweight	Yes	No	No	Yes	Abces	Biological
HS11_T1_L1	HS11	Hidradenitis suppurativa	Hurley 2	Month 4	Groin and genitals	Vulvair (right)	1	0	25304	1	50-59	Overweight	Yes	No	No	Yes	Abces	Biological
HS11_T2_L1	HS11	Hidradenitis suppurativa	Hurley 2	Month 7	Groin and genitals	Pubis (right)	1	0	25304	1	50-59	Overweight	Yes	No	No	Yes	Abces	Antibiotic+Biological
HS11_T2_L2	HS11	Hidradenitis suppurativa	Hurley 2	Month 7	Groin and genitals	Vulvair (right)	1	0	25304	1	50-59	Overweight	Yes	No	No	Yes	Abces	Antibiotic+Biological
HS12_T0_L1	HS12	Hidradenitis suppurativa	Hurley 3	Baseline	Groin and genitals	Inguinaal (left)	1	0	7454	2	40-49	Obese	No	No	Yes	Yes	Nodulus	Biological+Metformin+Vitamin A acid
HS12_T1_L1	HS12	Hidradenitis suppurativa	Hurley 3	Month 6	Groin and genitals	Inguinaal (left)	1	0	7454	2	40-49	Obese	No	No	Yes	Yes	Rest	Biological+Metformin+Vitamin A acid
HS12_T2_L1	HS12	Hidradenitis suppurativa	Hurley 3	Month 12	Groin and genitals	Inguinaal (right)	1	0	7454	2	40-49	Obese	No	No	Yes	Yes	Abces	Biological+Metformin+Vitamin A acid
HS13_T0_L1	HS13	Hidradenitis suppurativa	Hurley 2	Baseline	Axilliary	Axilliary (right)	1	0	43571	1	40-49	Obese	No	No	No	No	Fistel	Methotrexate+Vitamin A acid
HS14_T0_L1	HS14	Hidradenitis suppurativa	Hurley 3	Baseline	Axilliary	Axilliary (left)	1	1	86917	1	40-49	Obese	Yes	No	NA	NA	Fistel	Antibiotic+Biological+Celestone
HS14_T2_L1	HS14	Hidradenitis suppurativa	Hurley 3	Month 13	Axilliary	Axilliary (left)	1	1	86917	1	40-49	Obese	Yes	Yes	NA	NA	Rest	Biological+Vitamin A acid
HS15_T0_L1	HS15	Hidradenitis suppurativa	Hurley 1	Baseline	Axilliary	Axilliary (left)	1	0	88760	3	50-59	Obese	No	Yes	No	No	Abces	Antibiotic+Hormone suppression+Zinc
HS15_T1_L1	HS15	Hidradenitis suppurativa	Hurley 1	Month 3	Axilliary	Axilliary (left)	1	0	88760	3	50-59	Obese	No	No	No	No	Rest	Antibiotic+Hormone suppression+Zinc
HS15_T2_L1	HS15	Hidradenitis suppurativa	Hurley 1	Month 6	Axilliary	Axilliary (left)	1	0	88760	3	50-59	Obese	No	No	No	No	Rest	Antibiotic+Hormone suppression+Zinc
HS16_T0_L1	HS16	Hidradenitis suppurativa	Hurley 3	Baseline	Gluteaal	Gluteaal (superficial)	1	1	40817	2	60-69	Obese	No	No	NA	NA	Fistel	Antibiotic+Biological+Metforrmin+Vitamin A acid
HS16_T1_L1	HS16	Hidradenitis suppurativa	Hurley 3	Month 3	Gluteaal	Gluteaal (superficial)	1	1	40817	2	60-69	Obese	No	No	NA	NA	Fistel	Antibiotic+Biological+Metforrmin+Vitamin A acid
HS16_T2_L1	HS16	Hidradenitis suppurativa	Hurley 3	Month 9	Gluteaal	Gluteaal (superficial)	1	1	40817	2	60-69	Obese	No	No	NA	NA	Fistel	Antibiotic+Biological+Metforrmin+Vitamin A acid
HS17_T0_L1	HS17	Hidradenitis suppurativa	Hurley 2	Baseline	Chest	Chest (left)	1	0	102122	3	40-49	Normal	Yes	No	No	No	Abces	Biological
HS17_T2_L1	HS17	Hidradenitis suppurativa	Hurley 2	Month 12	Chest	Chest (left)	1	0	102122	3	40-49	Normal	Yes	Yes	No	No	Rest	Biological
HS18_T0_L1	HS18	Hidradenitis suppurativa	Hurley 2	Baseline	Axilliary	Axilliary (right)	1	1	79450	2	10-19	Normal	Yes	Yes	No	Yes	Abces	Local treatment
HS18_T1_L1	HS18	Hidradenitis suppurativa	Hurley 2	Month 8	Axilliary	Axilliary (right)	1	1	79450	2	10-19	Normal	Yes	No	No	Yes	Nodulus	Antibiotic
HS18_T2_L1	HS18	Hidradenitis suppurativa	Hurley 2	Month 13	Axilliary	Axilliary (right)	1	1	79450	2	10-19	Normal	Yes	No	No	Yes	Fistel	Local treatment
HS19_T0_L1	HS19	Hidradenitis suppurativa	Hurley 2	Baseline	Axilliary	Axilliary (left)	1	1	14726	1	30-39	Overweight	Yes	No	NA	NA	Abces	Antibiotic+Biological
HS19_T0_L2	HS19	Hidradenitis suppurativa	Hurley 2	Baseline	Groin and genitals	Inguinaal (left)	1	1	14726	1	30-39	Overweight	Yes	No	NA	NA	Fistel	Antibiotic+Biological
HS19_T1_L1	HS19	Hidradenitis suppurativa	Hurley 2	Month 6	Axilliary	Axilliary (left)	1	1	14726	1	30-39	Overweight	Yes	No	NA	NA	Rest	Antibiotic+Biological
HS19_T2_L1	HS19	Hidradenitis suppurativa	Hurley 2	Month 9	Axilliary	Axilliary (left)	1	1	14726	1	30-39	Overweight	Yes	No	NA	NA	Rest	Antibiotic+Biological
HS20_T0_L1	HS20	Hidradenitis suppurativa	Hurley 3	Baseline	Groin and genitals	Labia (left)	0	0	42688	3	40-49	Obese	No	No	NA	NA	Abces	Antibiotic+Biological+Metformin
HS20_T1_L1	HS20	Hidradenitis suppurativa	Hurley 3	Month 3	Groin and genitals	Labia (left)	0	0	42688	3	40-49	Obese	No	No	NA	NA	Nodulus	Antibiotic+Biological+Metformin
HS20_T2_L1	HS20	Hidradenitis suppurativa	Hurley 3	Month 7	Groin and genitals	Labia (left)	0	0	42688	3	40-49	Obese	No	No	NA	NA	Nodulus	Antibiotic+Biological+Metformin
HS21_T0_L1	HS21	Hidradenitis suppurativa	Hurley 1	Baseline	Gluteaal	Gluteaal	1	0	157166	5	20-29	NA	Yes	No	NA	NA	Abces	Local treatment
HS22_T0_L1	HS22	Hidradenitis suppurativa	Hurley 2	Baseline	Axilliary	Axilliary (left)	1	1	43571	1	20-29	Normal	No	No	Yes	Yes	Abces	Antibiotic+Metforrmin
HS22_T0_L2	HS22	Hidradenitis suppurativa	Hurley 2	Baseline	Axilliary	Axilliary (unaffected)	1	1	43571	1	20-29	Normal	No	No	Yes	Yes	Unaffected	Antibiotic+Metforrmin
HS22_T1_L1	HS22	Hidradenitis suppurativa	Hurley 2	Month 6	Axilliary	Axilliary (left)	1	1	43571	1	20-29	Normal	No	No	Yes	Yes	Rest	Metforrmin
HS22_T2_L1	HS22	Hidradenitis suppurativa	Hurley 2	Month 12	Axilliary	Axilliary (left)	1	1	43571	1	20-29	Normal	No	No	Yes	Yes	Nodulus	Metforrmin
HS23_T0_L1	HS23	Hidradenitis suppurativa	Hurley 2	Baseline	Groin and genitals	Inguinaal (left)	1	0	528903	1	30-39	Normal	Yes	No	NA	NA	Fistel	Antibiotic
HS23_T1_L1	HS23	Hidradenitis suppurativa	Hurley 2	Month 4	Groin and genitals	Inguinaal (left)	1	0	528903	1	30-39	Normal	Yes	Yes	NA	NA	Rest	Antibiotic
HS24_T0_L1	HS24	Hidradenitis suppurativa	Hurley 2	Baseline	Axilliary	Axilliary (left)	0	1	86917	1	20-29	Normal	No	Yes	NA	NA	Abces	Local treatment
HS24_T0_L2	HS24	Hidradenitis suppurativa	Hurley 2	Baseline	Axilliary	Axilliary (unaffected)	0	1	86917	1	20-29	Normal	No	No	NA	NA	Rest	Local treatment
HS24_T2_L1	HS24	Hidradenitis suppurativa	Hurley 2	Month 9	Axilliary	Axilliary (left)	0	1	86917	1	20-29	Normal	No	No	NA	NA	Nodulus	Antibiotic
HS25_T0_L1	HS25	Hidradenitis suppurativa	Hurley 3	Baseline	Groin and genitals	Inguinaal (left)	1	0	19777	4	30-39	Obese	Yes	No	NA	NA	Abces	Antibiotic
HS26_T0_L1	HS26	Hidradenitis suppurativa	Hurley 2	Baseline	Groin and genitals	Inguinaal (right)	1	0	47181	2	30-39	Normal	Yes	Yes	No	No	Nodulus	Biological+Metforrmin
HS26_T2_L1	HS26	Hidradenitis suppurativa	Hurley 2	Month 11	Groin and genitals	Inguinaal (right)	1	0	47181	2	30-39	Normal	Yes	Yes	No	No	Rest	Biological+Metforrmin
HS27_T0_L1	HS27	Hidradenitis suppurativa	Hurley 3	Baseline	Gluteaal	Gluteaal (left)	1	1	23597	2	50-59	Normal	Yes	Yes	No	No	Fistel	Antibiotic+Biological
HS27_T1_L1	HS27	Hidradenitis suppurativa	Hurley 3	Month 3	Gluteaal	Gluteaal (left)	1	1	23597	2	50-59	Normal	Yes	No	No	No	Nodulus	Biological
HS28_T0_L1	HS28	Hidradenitis suppurativa	Hurley 1	Baseline	Abdominal	Abdomnal (right)	1	1	15191	3	30-39	Normal	Yes	No	NA	NA	Abces	Local treatment
HS29_T0_L1	HS29	Hidradenitis suppurativa	Hurley 2	Baseline	Gluteaal	Perianal (dry)	1	0	40817	2	60-69	Normal	Yes	No	NA	NA	Fistel	Metforrmin+Vitamin A acidd
HS29_T2_L1	HS29	Hidradenitis suppurativa	Hurley 2	Month 11	Gluteaal	Perianal (dry)	1	0	40817	2	60-69	Normal	Yes	No	NA	NA	Rest	Metforrmin+Vitamin A acidd
HS30_T0_L1	HS30	Hidradenitis suppurativa	Hurley 1	Baseline	Groin and genitals	Inguinaal (left)	1	0	43571	1	10-19	Normal	Yes	No	NA	NA	Nodulus	Metforrmin
HS30_T1_L1	HS30	Hidradenitis suppurativa	Hurley 1	Month 6	Groin and genitals	Inguinaal (right)	1	0	43571	1	10-19	Normal	Yes	No	NA	NA	Abces	Metforrmin
HS31_T0_L1	HS31	Hidradenitis suppurativa	Hurley 1	Baseline	Abdominal	Abdominal	0	1	34231	2	30-39	Overweight	Yes	No	NA	NA	Fistel	Antibiotic+Biological+Celestone
HS31_T1_L1	HS31	Hidradenitis suppurativa	Hurley 1	Month 3	Abdominal	Abdominal	0	1	34231	2	30-39	Overweight	Yes	No	NA	NA	Rest	Antibiotic+Biological+Celestone
HS32_T0_L1	HS32	Hidradenitis suppurativa	Hurley 3	Baseline	Chest	Chest	1	1	25504	2	50-59	Obese	Yes	No	NA	NA	Abces	Antibiotic+Biological+Vitamin A acid
HS32_T1_L1	HS32	Hidradenitis suppurativa	Hurley 3	Month 8	Chest	Chest	1	1	25504	2	50-59	Obese	Yes	No	NA	NA	Rest	Antibiotic+Biological+Vitamin A acid
HS32_T2_L1	HS32	Hidradenitis suppurativa	Hurley 3	Month 11	Chest	Chest	1	1	25504	2	50-59	Obese	Yes	No	NA	NA	Rest	Antibiotic+Biological+Vitamin A acid
HS33_T0_L1	HS33	Hidradenitis suppurativa	Hurley 1	Baseline	Groin and genitals	Scrotaal	1	1	15261	3	30-39	Normal	No	No	NA	NA	Nodulus	Metforrmin+Zinc
HS33_T1_L1	HS33	Hidradenitis suppurativa	Hurley 1	Month 7	Groin and genitals	Inguinaal (right)	1	1	15261	3	30-39	Normal	No	No	NA	NA	Rest	Metforrmin+Zinc
HS34_T0_L1	HS34	Hidradenitis suppurativa	Hurley 2	Baseline	Groin and genitals	Groin (left)	1	0	21750	3	20-29	Overweight	No	No	NA	NA	Fistel	Antibiotic
HS34_T2_L1	HS34	Hidradenitis suppurativa	Hurley 2	Month 10	Groin and genitals	Groin (left)	1	0	21750	3	20-29	Overweight	No	No	NA	NA	Nodulus	Antibiotic
HS35_T0_L1	HS35	Hidradenitis suppurativa	Hurley 2	Baseline	Axilliary	Axilliary (left)	1	0	17752	1	20-29	Normal	No	No	NA	NA	Nodulus	Biological
HS36_T0_L1	HS36	Hidradenitis suppurativa	Hurley 2	Baseline	Groin and genitals	Inguinaal (right)	1	0	24494	3	40-49	Overweight	Yes	Yes	NA	NA	Fistel	Local treatment
HS36_T1_L1	HS36	Hidradenitis suppurativa	Hurley 2	Month 8	Groin and genitals	Inguinaal (right)	1	0	24494	3	40-49	Overweight	No	Yes	NA	NA	Rest	Antibiotic+Biological
HS37_T0_L1	HS37	Hidradenitis suppurativa	Hurley 1	Baseline	Axilliary	Axilliary (left)	1	0	10390	3	20-29	Obese	No	Yes	NA	NA	Rest	Biological
HS37_T2_L1	HS37	Hidradenitis suppurativa	Hurley 1	Month 8	Axilliary	Axilliary (left)	1	0	10390	3	20-29	Obese	No	Yes	NA	NA	Rest	Biological+Zinc
HS38_T0_L1	HS38	Hidradenitis suppurativa	Hurley 1	Baseline	Groin and genitals	Inguinaal (right)	1	0	10249	3	50-59	Overweight	Yes	Yes	No	No	Fistel	Antibiotic
HS38_T1_L1	HS38	Hidradenitis suppurativa	Hurley 1	Month 3	Groin and genitals	Inguinaal (right)	1	0	10249	3	50-59	Overweight	Yes	No	No	No	Nodulus	Antibiotic
HS38_T2_L1	HS38	Hidradenitis suppurativa	Hurley 1	Month 7	Groin and genitals	Inguinaal (right)	1	0	10249	3	50-59	Overweight	Yes	No	No	No	Fistel	Metforrmin
HS39_T0_L1	HS39	Hidradenitis suppurativa	Hurley 1	Baseline	Groin and genitals	Groin (right)	1	0	32454	2	40-49	Normal	No	No	No	No	Abces	Local treatment
HE1_T0_L1	HE1	Healthy controls	NA	Baseline	Axilliary	Axilliary	1	1	102122	3	20-29	Normal	No	No	No	No	Control	No treatment
HE1_T0_L2	HE1	Healthy controls	NA	Baseline	Groin and genitals	Groin	1	1	102122	3	20-29	Normal	No	No	No	No	Control	No treatment
HE2_T0_L1	HE2	Healthy controls	NA	Baseline	Axilliary	Axilliary	1	1	15164	2	30-39	Normal	No	No	No	No	Control	No treatment
HE2_T0_L2	HE2	Healthy controls	NA	Baseline	Groin and genitals	Groin	1	1	15164	2	30-39	Normal	No	No	No	No	Control	No treatment
HE3_T0_L1	HE3	Healthy controls	NA	Baseline	Axilliary	Axilliary	0	0	102122	3	20-29	Normal	No	No	No	No	Control	No treatment
HE3_T0_L2	HE3	Healthy controls	NA	Baseline	Groin and genitals	Groin	0	0	102122	3	20-29	Normal	No	No	No	No	Control	No treatment
HE4_T0_L1	HE4	Healthy controls	NA	Baseline	Axilliary	Axilliary	1	0	10249	3	50-59	Overweight	No	No	No	No	Control	No treatment
HE4_T0_L2	HE4	Healthy controls	NA	Baseline	Groin and genitals	Groin	1	0	10249	3	50-59	Overweight	No	No	No	No	Control	No treatment
HE5_T0_L1	HE5	Healthy controls	NA	Baseline	Axilliary	Axilliary	0	0	102122	3	20-29	Normal	No	No	No	No	Control	No treatment
HE5_T0_L2	HE5	Healthy controls	NA	Baseline	Groin and genitals	Groin	0	0	102122	3	20-29	Normal	No	No	No	No	Control	No treatment
HE6_T0_L1	HE6	Healthy controls	NA	Baseline	Axilliary	Axilliary	1	1	86917	1	20-29	Normal	No	No	No	No	Control	No treatment
HE6_T0_L2	HE6	Healthy controls	NA	Baseline	Groin and genitals	Groin	1	1	86917	1	20-29	Normal	No	No	No	No	Control	No treatment
HE7_T0_L1	HE7	Healthy controls	NA	Baseline	Axilliary	Axilliary	1	1	102122	3	50-59	Normal	No	No	No	No	Control	No treatment
HE7_T0_L2	HE7	Healthy controls	NA	Baseline	Groin and genitals	Groin	1	1	102122	3	50-59	Normal	No	No	No	No	Control	No treatment
HE8_T0_L1	HE8	Healthy controls	NA	Baseline	Axilliary	Axilliary	1	1	102122	3	20-29	Normal	No	No	No	No	Control	No treatment
HE8_T0_L2	HE8	Healthy controls	NA	Baseline	Groin and genitals	Groin	1	1	102122	3	20-29	Normal	No	No	No	No	Control	No treatment
HE9_T0_L1	HE9	Healthy controls	NA	Baseline	Axilliary	Axilliary	0	1	102122	3	30-39	Normal	No	No	No	No	Control	No treatment
HE9_T0_L2	HE9	Healthy controls	NA	Baseline	Groin and genitals	Groin	0	1	102122	3	30-39	Normal	No	No	No	No	Control	No treatment
HE10_T0_L1	HE10	Healthy controls	NA	Baseline	Axilliary	Axilliary	0	0	102122	3	30-39	Normal	No	No	No	No	Control	No treatment
HE10_T0_L2	HE10	Healthy controls	NA	Baseline	Groin and genitals	Groin	0	0	102122	3	30-39	Normal	No	No	No	No	Control	No treatment
HE11_T0_L1	HE11	Healthy controls	NA	Baseline	Axilliary	Axilliary	1	0	102122	3	20-29	Normal	No	No	No	No	Control	No treatment
HE11_T0_L2	HE11	Healthy controls	NA	Baseline	Groin and genitals	Groin	1	0	102122	3	20-29	Normal	No	No	No	No	Control	No treatment
HE12_T0_L1	HE12	Healthy controls	NA	Baseline	Axilliary	Axilliary	0	0	102122	3	20-29	Normal	No	No	No	No	Control	No treatment
HE12_T0_L2	HE12	Healthy controls	NA	Baseline	Groin and genitals	Groin	0	0	102122	3	20-29	Normal	No	No	No	No	Control	No treatment
HE13_T0_L1	HE13	Healthy controls	NA	Baseline	Axilliary	Axilliary	1	0	17293	3	20-29	Underweight	No	No	No	No	Control	No treatment
HE13_T0_L2	HE13	Healthy controls	NA	Baseline	Groin and genitals	Groin	1	0	17293	3	20-29	Underweight	No	No	No	No	Control	No treatment
HE14_T0_L1	HE14	Healthy controls	NA	Baseline	Axilliary	Axilliary	1	0	102122	3	20-29	Normal	No	No	No	No	Control	No treatment
HE14_T0_L2	HE14	Healthy controls	NA	Baseline	Groin and genitals	Groin	1	0	102122	3	20-29	Normal	No	No	No	No	Control	No treatment
HE15_T0_L1	HE15	Healthy controls	NA	Baseline	Axilliary	Axilliary	0	0	102122	3	30-39	Normal	No	No	No	No	Control	No treatment
HE15_T0_L2	HE15	Healthy controls	NA	Baseline	Groin and genitals	Groin	0	0	102122	3	30-39	Normal	No	No	No	No	Control	No treatment
HE16_T0_L1	HE16	Healthy controls	NA	Baseline	Axilliary	Axilliary	1	0	102122	3	30-39	Overweight	Yes	No	No	No	Control	No treatment
HE16_T0_L2	HE16	Healthy controls	NA	Baseline	Groin and genitals	Groin	1	0	102122	3	30-39	Overweight	Yes	No	No	No	Control	No treatment
HE17_T0_L1	HE17	Healthy controls	NA	Baseline	Axilliary	Axilliary	1	0	43571	1	50-59	Normal	No	No	No	No	Control	No treatment
HE17_T0_L2	HE17	Healthy controls	NA	Baseline	Groin and genitals	Groin	1	0	43571	1	50-59	Normal	No	No	No	No	Control	No treatment
HE18_T0_L1	HE18	Healthy controls	NA	Baseline	Axilliary	Axilliary	1	0	102122	3	30-39	Normal	No	No	No	No	Control	No treatment
HE18_T0_L2	HE18	Healthy controls	NA	Baseline	Groin and genitals	Groin	1	0	102122	3	30-39	Normal	No	No	No	No	Control	No treatment

## Sheet: Supplementary Table 2
Function	lysogenic-specific genes
Excisionase	Excisionase-like_protein
Excisionase	excisionase_family
Excisionase	Excisionase_from_transposon_Tn91
Excisionase	Excisionase_from_transposon_Tn916
Excisionase	Putative_excisionase_(DUF1233)
Excisionase	DNA_binding_domain,_excisionase_family
Integrase	Integrase
Integrase	INTEGRASE
Integrase	Phage integrase family protein
Integrase	Integrase stranded beta-sheet, DNA BINDING.3A
Integrase	Integrase site specific
Integrase	SITE SPECIFIC RECOMBINASE XERD
Lysogenic recombination	ParB protein
Lysogenic recombination	CHROMOSOME PARTITIONING PROTEIN PARB
Prophage domain	Pro Mu-like prophage I protein
Prophage domain	PROPHAGE LAMBDALM01 ANTIGEN
Prophage domain	Mu-like prophage DNA circulation protein
Prophage domain	Mu-like prophage FluMu N-terminal domain
Prophage domain	Mu-like prophage FluMu protein gp41
Prophage domain	Mu-like prophage host-nuclease inhibitor protein Gam
Prophage domain	Mu-like prophage I protein
Prophage domain	Mu-like prophage protein gp16
Prophage domain	Mu-like prophage protein gp36
Prophage domain	Mu-like prophage protein gp37
Prophage domain	Mu-like prophage protein gp46
Repressor	Repressor protein CI
Repressor	P22_AR repressor domain protein
Repressor	REPRESSOR PROTEIN
Repressor	P22_AR N-terminal domain
Repressor	Bacteriophage CII protein
Repressor	Repressor protein C2/DNA Complex-DNA complex, Helix-turn-helix, DNA-binding, Repressor.53A
Repressor	P22 C2 REPRESSOR (AMINO-TERMINAL DNA-BINDING REGULATION
Repressor	TRANSCRIPTIONAL REPRESSOR COPG REPRESSOR, DNA-BINDING PROTEIN, PLASMID.6A
Repressor	MNT REPRESSOR MUTANT WITH C-TERMINAL REGULATION
Repressor	Cro/C1-type_HTH_DNA-binding_domain
Repressor	Cro
Repressor	Phage_regulatory_protein_Rha_(Phage_pRha)
Transposase	Helix-turn-helix domain of transposase family ISL3
Transposase	Helix-turn-helix of insertion element transposase
Transposase	Uncharacterized ATPase, putative transposase
Transposase	MU TRANSPOSASE

## Sheet: Supplementary Table 3
Most prevalent eukaryotic viruses
Eukaryotic viral families	Relative abundance comparison	N	W	p-value	AdjP	r
Anellloviridae	hidradenitis suppurativa-healthy control	38	95	0.0478	0.191	0.105
Alphaflexiviridae	hidradenitis suppurativa-healthy control	38	147	0.781	0.957	0.00236
Totiviridae	hidradenitis suppurativa-healthy control	38	138	0.957	0.957	0.000135
Virgaviridae	hidradenitis suppurativa-healthy control	38	166	0.183	0.366	0.0485
Most prevalent eukaryotic viruses
Eukaryotic viral families	Relative abundance comparison	N	W	p-value	AdjP	r
Anellloviridae	hidradenitis suppurativa-healthy control	38	95	0.0478	0.191	0.105
Alphaflexiviridae	hidradenitis suppurativa-healthy control	38	147	0.781	0.957	0.00236
Totiviridae	hidradenitis suppurativa-healthy control	38	138	0.957	0.957	0.000135
Virgaviridae	hidradenitis suppurativa-healthy control	38	166	0.183	0.366	0.0485
Eukaryotic viral presence (n=38)
Eukaryotic viral families	Healthy individuals (n=10)	Hidradenitis suppurativa (n=28)	chi-squared	p-value	AdjP	r
Anellloviridae	0 (0.00%)	9 (32.1%)	2.62	0.105	0.420	0.263
Alphaflexiviridae	3 (30.0%)	6 (25.0%)	0.00	1.00	1.00	0.00
Totiviridae	6 (60.0%)	12 (42.9%)	0.317	0.573	0.764	0.0913
Virgaviridae	3 (30.0%)	3 (10.7%)	0.866	0.352	0.704	0.151

## Sheet: Supplementary Table 4
univariate dbRDA
Metadata	F	r2	p-value	AdjP
Hurley status	3.34393	0.0860444	0.001	0.00675
Categorical BMI	3.20732	0.0816811	0.001	0.00675
Disease status	5.6184	0.0557258	0.002	0.009
Abces (lesion)	5.43758	0.0537134	0.001	0.00675
Smoking	4.69216	0.0453417	0.001	0.00675
Sample location	1.75178	0.0437882	0.005	0.016875
Biologicals (treatment)	3.41924	0.0307584	0.004	0.0154286
Age	3.17491	0.0279168	0.002	0.009
Methothrexate (treatment)	2.51291	0.0201475	0.011	0.033
Environment2 (province)	1.41744	0.0211832	0.086	ns
Antibiotic (treatment)	2.31508	0.0178058	0.025	ns
Family history of skin disease	2.06395	0.0148194	0.031	ns
Family history of HS	2.05703	0.014737	0.04	ns
Vitamin A acid (treatment)	1.84512	0.012205	0.058	ns
Environment1 (population #)	1.749	0.0110529	0.091	ns
Seks	1.52328	0.00833856	0.128	ns
Metformin (treatment)	1.21164	0.00457056	0.263	ns
Nodulus (lesion)	1.07462	0.0029063	0.34	ns
IBD	1.0088	0.00210518	0.406	ns
Local treatment (treatment)	0.898441	0.000759543	0.518	ns
Fistel (lesion)	0.796943	NA	0.598	ns
Timepoints	0.760722	NA	0.657	ns
Celestone (treatment)	0.706189	NA	0.75	ns
Zinc (treatment)	0.697365	NA	0.76	ns
Ethnicity	0.558338	NA	0.872	ns
Rest (lesion)	0.528959	NA	0.886	ns
Rest after deroofing (lesion)	0.444333	NA	0.956	ns
forward stepwise multivariate dbRDA
Metadata	Cumulative R2	Contribution to cumulative R2	AIC	Pr(>F)
Hurley status	0.086	0.086	150.70	0.002
Disease status	0.137	0.051	150.82	0.002
Total	0.137

## Sheet: Supplementary Table 5
HS cohort
Comparison	N	chi-squared	p-value	r
Disease status - Categorical BMI	51	14.997	0.00182	0.736
Post-hoc pairwise comparisons
Categorical BMI	Comparison	N	p-value	AdjP
Underweight	hidrandenitis suppurativa - healthy controls	1	1.00	1.00
Normal	hidrandenitis suppurativa - healthy controls	27	0.00352	0.0141
Overweight	hidrandenitis suppurativa - healthy controls	9	1.00	1.00
Obesity	hidrandenitis suppurativa - healthy controls	14	0.00354	0.0141
HS patients
Comparison	N	chi-squared	p-value	r
Hurley stage - Categorical BMI	33	4.799	0.308	0.520

## Sheet: Supplementary Table 6
BMI-deconfounded HS cohort (n=27)
Index	Comparison	N	W	p-value	AdjP	r
Shannon index	hidrandenitis suppurativa - healthy controls	27	111	0.323	0.608	0.197
Simpson's index	hidrandenitis suppurativa - healthy controls	27	77	0.542	0.608	0.122
Observed richness	hidrandenitis suppurativa - healthy controls	27	101.5	0.590	0.608	0.108
Simpson's evenness	hidrandenitis suppurativa - healthy controls	27	79	0.608	0.608	0.103
Bray-Curtis dissimilarity index	hidrandenitis suppurativa - healthy controls	27	1188	5.019e-13	2.51e-12	0.552
HS cohort (n=51)
Index	Comparison	N	W	p-value	AdjP	r
Shannon index	hidrandenitis suppurativa - healthy controls	51	316	0.715	0.790	0.552
Simpson's index	hidrandenitis suppurativa - healthy controls	51	281	0.760	0.790	0.0442
Observed richness	hidrandenitis suppurativa - healthy controls	51	283	0.790	0.790	0.0388
Simpson's evenness	hidrandenitis suppurativa - healthy controls	51	319	0.672	0.790	0.607
Bray-Curtis dissimilarity index	hidrandenitis suppurativa - healthy controls	51	19907	< 2.2e-16	1.1e-15	0.367

## Sheet: Supplementary Table 7
BMI-deconfounded HS cohort (n=27)									HS cohort (n=51)
Subset	N	family-like viral cluster	Shared (#)	Shared (%)	Virome	Core virues found in Healthy control or patients	Core viruses found in non-BMI deconfonfounded HS cohort		Subset	N	family-like viral cluster	Shared (#)	Shared (%)	Virome
Healthy controls	15	FLVC1	14	93.3	Core	Healthy controls and patients	Yes		Healthy controls	18	FLVC1	16	88.9	Core
Healthy controls	15	FLVC3	11	73.3	Core	Healthy controls and patients	Yes		Healthy controls	18	FLVC3	13	72.2	Core
Healthy controls	15	FLVC5	10	66.7	Core	Healthy controls and patients	Yes		Healthy controls	18	FLVC2	11	61.1	Core
Healthy controls	15	FLVC13	9	60.0	Core	Healthy controls	Yes		Healthy controls	18	FLVC5	11	61.1	Core
Healthy controls	15	FLVC2	9	60.0	Core	Healthy controls and patients	Yes		Healthy controls	18	FLVC10	10	55.6	Core
Healthy controls	15	FLVC34	9	60.0	Core	Healthy controls	Yes		Healthy controls	18	FLVC13	10	55.6	Core
Healthy controls	15	FLVC10	8	53.3	Core	Healthy controls	Yes		Healthy controls	18	FLVC30	10	55.6	Core
Healthy controls	15	FLVC11	8	53.3	Core	Healthy controls	Yes		Healthy controls	18	FLVC34	10	55.6	Core
Healthy controls	15	FLVC30	8	53.3	Core	Healthy controls	Yes		Healthy controls	18	FLVC11	9	50.0	Core
Healthy controls	15	FLVC4	8	53.3	Core	Healthy controls	No		Healthy controls	18	FLVC60	9	50.0	Core
Healthy controls	15	FLVC60	8	53.3	Core	Healthy controls	Yes		Healthy controls	18	FLVC12	8	44.4	No core
Healthy controls	15	FLVC27	7	46.6	No core	NA	NA		Healthy controls	18	FLVC27	8	44.4	No core
Healthy controls	15	FLVC12	6	40.0	No core	NA	NA		Healthy controls	18	FLVC4	8	44.4	No core
Healthy controls	15	FLVC23	6	40.0	No core	NA	NA		Healthy controls	18	FLVC52	8	44.4	No core
Healthy controls	15	FLVC32	6	40.0	No core	NA	NA		Healthy controls	18	FLVC17	7	38.9	No core
Healthy controls	15	FLVC50	6	40.0	No core	NA	NA		Healthy controls	18	FLVC50	7	38.9	No core
Healthy controls	15	FLVC52	6	40.0	No core	NA	NA		Healthy controls	18	FLVC75	7	38.9	No core
Healthy controls	15	FLVC68	6	40.0	No core	NA	NA		Healthy controls	18	FLVC23	6	33.3	No core
Healthy controls	15	FLVC7	6	40.0	No core	NA	NA		Healthy controls	18	FLVC32	6	33.3	No core
Healthy controls	15	FLVC75	6	40.0	No core	NA	NA		Healthy controls	18	FLVC67	6	33.3	No core
Healthy controls	15	FLVC105	5	33.3	No core	NA	NA		Healthy controls	18	FLVC68	6	33.3	No core
Healthy controls	15	FLVC17	5	33.3	No core	NA	NA		Healthy controls	18	FLVC7	6	33.3	No core
Healthy controls	15	FLVC43	5	33.3	No core	NA	NA		Healthy controls	18	FLVC105	5	27.8	No core
Healthy controls	15	FLVC6	5	33.3	No core	NA	NA		Healthy controls	18	FLVC43	5	27.8	No core
Healthy controls	15	FLVC61	5	33.3	No core	NA	NA		Healthy controls	18	FLVC6	5	27.8	No core
Healthy controls	15	FLVC67	5	33.3	No core	NA	NA		Healthy controls	18	FLVC61	5	27.8	No core
Healthy controls	15	FLVC85	5	33.3	No core	NA	NA		Healthy controls	18	FLVC85	5	27.8	No core
Healthy controls	15	FLVC18	4	26.7	No core	NA	NA		Healthy controls	18	FLVC18	4	22.2	No core
Healthy controls	15	FLVC44	4	26.7	No core	NA	NA		Healthy controls	18	FLVC41	4	22.2	No core
Healthy controls	15	FLVC64	4	26.7	No core	NA	NA		Healthy controls	18	FLVC44	4	22.2	No core
Healthy controls	15	FLVC100	3	20.0	No core	NA	NA		Healthy controls	18	FLVC64	4	22.2	No core
Healthy controls	15	FLVC126	3	20.0	No core	NA	NA		Healthy controls	18	FLVC100	3	16.7	No core
Healthy controls	15	FLVC15	3	20.0	No core	NA	NA		Healthy controls	18	FLVC126	3	16.7	No core
Healthy controls	15	FLVC41	3	20.0	No core	NA	NA		Healthy controls	18	FLVC15	3	16.7	No core
Healthy controls	15	FLVC47	3	20.0	No core	NA	NA		Healthy controls	18	FLVC47	3	16.7	No core
Healthy controls	15	FLVC85	3	20.0	No core	NA	NA		Healthy controls	18	FLVC8	3	16.7	No core
Healthy controls	15	FLVC505	2	13.3	No core	NA	NA		Healthy controls	18	FLVC22	2	11.1	No core
Healthy controls	15	FLVC79	2	13.3	No core	NA	NA		Healthy controls	18	FLVC505	2	11.1	No core
									Healthy controls	18	FLVC79	2	11.1	No core
BMI-deconfounded HS cohort (n=27)
Subset	N	family-like viral cluster	Shared (#)	Shared (%)	Virome	Core virues found in Healthy control or patients	Core viruses found in non-BMI deconfonfounded HS cohort		HS cohort (n=51)
Hidradenitis suppurativa	12	FLVC2	9	75.0	Core	Healthy controls and patients	Yes		Subset	N	family-like viral cluster	Shared (#)	Shared (%)	Virome
Hidradenitis suppurativa	12	FLVC5	7	58.3	Core	Healthy controls and patients	Yes		Hidradenitis suppurativa	33	FLVC2	24	72.7	Core
Hidradenitis suppurativa	12	FLVC6	7	58.3	Core	Patients	Yes		Hidradenitis suppurativa	33	FLVC1	21	63.6	Core
Hidradenitis suppurativa	12	FLVC1	6	50.0	Core	Healthy controls and patients	Yes		Hidradenitis suppurativa	33	FLVC4	21	63.6	Core
Hidradenitis suppurativa	12	FLVC17	6	50.0	Core	Patients	No		Hidradenitis suppurativa	33	FLVC5	19	57.6	Core
Hidradenitis suppurativa	12	FLVC3	6	50.0	Core	Healthy controls and patients	No		Hidradenitis suppurativa	33	FLVC6	18	54.5	Core
Hidradenitis suppurativa	12	FLVC15	5	41.7	No core	NA	NA		Hidradenitis suppurativa	33	FLVC3	15	45.5	No core
Hidradenitis suppurativa	12	FLVC18	5	41.7	No core	NA	NA		Hidradenitis suppurativa	33	FLVC17	14	42.4	No core
Hidradenitis suppurativa	12	FLVC30	5	41.7	No core	NA	NA		Hidradenitis suppurativa	33	FLVC18	14	42.4	No core
Hidradenitis suppurativa	12	FLVC4	5	41.7	No core	NA	NA		Hidradenitis suppurativa	33	FLVC60	13	39.4	No core
Hidradenitis suppurativa	12	FLVC60	4	33.3	No core	NA	NA		Hidradenitis suppurativa	33	FLVC7	13	39.4	No core
Hidradenitis suppurativa	12	FLVC11	4	33.3	No core	NA	NA		Hidradenitis suppurativa	33	FLVC13	12	36.4	No core
Hidradenitis suppurativa	12	FLVC12	4	33.3	No core	NA	NA		Hidradenitis suppurativa	33	FLVC15	12	36.4	No core
Hidradenitis suppurativa	12	FLVC13	4	33.3	No core	NA	NA		Hidradenitis suppurativa	33	FLVC22	12	36.4	No core
Hidradenitis suppurativa	12	FLVC22	4	33.3	No core	NA	NA		Hidradenitis suppurativa	33	FLVC30	12	36.4	No core
Hidradenitis suppurativa	12	FLVC83	3	25.0	No core	NA	NA		Hidradenitis suppurativa	33	FLVC85	12	36.4	No core
Hidradenitis suppurativa	12	FLVC103	3	25.0	No core	NA	NA		Hidradenitis suppurativa	33	FLVC23	11	33.3	No core
Hidradenitis suppurativa	12	FLVC109	3	25.0	No core	NA	NA		Hidradenitis suppurativa	33	FLVC34	11	33.3	No core
Hidradenitis suppurativa	12	FLVC34	3	25.0	No core	NA	NA		Hidradenitis suppurativa	33	FLVC32	10	30.3	No core
Hidradenitis suppurativa	12	FLVC50	3	25.0	No core	NA	NA		Hidradenitis suppurativa	33	FLVC109	9	27.3	No core
Hidradenitis suppurativa	12	FLVC85	2	16.7	No core	NA	NA		Hidradenitis suppurativa	33	FLVC11	9	27.3	No core
Hidradenitis suppurativa	12	FLVC10	2	16.7	No core	NA	NA		Hidradenitis suppurativa	33	FLVC20	9	27.3	No core
Hidradenitis suppurativa	12	FLVC125	2	16.7	No core	NA	NA		Hidradenitis suppurativa	33	FLVC52	9	27.3	No core
Hidradenitis suppurativa	12	FLVC150	2	16.7	No core	NA	NA		Hidradenitis suppurativa	33	FLVC10	9	27.3	No core
Hidradenitis suppurativa	12	FLVC179	2	16.7	No core	NA	NA		Hidradenitis suppurativa	33	FLVC12	8	24.2	No core
Hidradenitis suppurativa	12	FLVC20	2	16.7	No core	NA	NA		Hidradenitis suppurativa	33	FLVC48	8	24.2	No core
Hidradenitis suppurativa	12	FLVC23	2	16.7	No core	NA	NA		Hidradenitis suppurativa	33	FLVC67	8	24.2	No core
Hidradenitis suppurativa	12	FLVC244	2	16.7	No core	NA	NA		Hidradenitis suppurativa	33	FLVC71	8	24.2	No core
Hidradenitis suppurativa	12	FLVC27	2	16.7	No core	NA	NA		Hidradenitis suppurativa	33	FLVC74	8	24.2	No core
Hidradenitis suppurativa	12	FLVC32	2	16.7	No core	NA	NA		Hidradenitis suppurativa	33	FLVC83	8	24.2	No core
Hidradenitis suppurativa	12	FLVC43	2	16.7	No core	NA	NA		Hidradenitis suppurativa	33	FLVC125	7	21.2	No core
Hidradenitis suppurativa	12	FLVC52	2	16.7	No core	NA	NA		Hidradenitis suppurativa	33	FLVC27	7	21.2	No core
Hidradenitis suppurativa	12	FLVC68	2	16.7	No core	NA	NA		Hidradenitis suppurativa	33	FLVC43	7	21.2	No core
Hidradenitis suppurativa	12	FLVC7	2	16.7	No core	NA	NA		Hidradenitis suppurativa	33	FLVC47	7	21.2	No core
Hidradenitis suppurativa	12	FLVC71	2	16.7	No core	NA	NA		Hidradenitis suppurativa	33	FLVC50	7	21.2	No core
Hidradenitis suppurativa	12	FLVC74	2	16.7	No core	NA	NA		Hidradenitis suppurativa	33	FLVC8	7	21.2	No core
Hidradenitis suppurativa	12	FLVC75	2	16.7	No core	NA	NA		Hidradenitis suppurativa	33	FLVC100	6	18.2	No core
Hidradenitis suppurativa	12	FLVC8	2	16.7	No core	NA	NA		Hidradenitis suppurativa	33	FLVC103	6	18.2	No core
									Hidradenitis suppurativa	33	FLVC114	6	18.2	No core
									Hidradenitis suppurativa	33	FLVC137	6	18.2	No core
									Hidradenitis suppurativa	33	FLVC68	6	18.2	No core
									Hidradenitis suppurativa	33	FLVC133	5	15.2	No core
									Hidradenitis suppurativa	33	FLVC64	5	15.2	No core
									Hidradenitis suppurativa	33	FLVC79	5	15.2	No core
									Hidradenitis suppurativa	33	FLVC115	4	12.1	No core
									Hidradenitis suppurativa	33	FLVC127	4	12.1	No core
									Hidradenitis suppurativa	33	FLVC132	4	12.1	No core
									Hidradenitis suppurativa	33	FLVC148	4	12.1	No core
									Hidradenitis suppurativa	33	FLVC150	4	12.1	No core
									Hidradenitis suppurativa	33	FLVC179	4	12.1	No core
									Hidradenitis suppurativa	33	FLVC182	4	12.1	No core
									Hidradenitis suppurativa	33	FLVC204	4	12.1	No core
									Hidradenitis suppurativa	33	FLVC241	4	12.1	No core
									Hidradenitis suppurativa	33	FLVC244	4	12.1	No core
									Hidradenitis suppurativa	33	FLVC44	4	12.1	No core
									Hidradenitis suppurativa	33	FLVC61	4	12.1	No core
									Hidradenitis suppurativa	33	FLVC88	4	12.1	No core
									Hidradenitis suppurativa	33	FLVC105	4	12.1	No core
									Hidradenitis suppurativa	33	FLVC126	3	9.09	No core
									Hidradenitis suppurativa	33	FLVC149	3	9.09	No core
									Hidradenitis suppurativa	33	FLVC225	3	9.09	No core
									Hidradenitis suppurativa	33	FLVC281	3	9.09	No core
									Hidradenitis suppurativa	33	FLVC320	3	9.09	No core
									Hidradenitis suppurativa	33	FLVC447	3	9.09	No core
									Hidradenitis suppurativa	33	FLVC75	3	9.09	No core
									Hidradenitis suppurativa	33	FLVC113	2	6.06	No core
									Hidradenitis suppurativa	33	FLVC174	2	6.06	No core
									Hidradenitis suppurativa	33	FLVC1901	2	6.06	No core
									Hidradenitis suppurativa	33	FLVC212	2	6.06	No core
									Hidradenitis suppurativa	33	FLVC286	2	6.06	No core
									Hidradenitis suppurativa	33	FLVC308	2	6.06	No core
									Hidradenitis suppurativa	33	FLVC310	2	6.06	No core
									Hidradenitis suppurativa	33	FLVC352	2	6.06	No core
									Hidradenitis suppurativa	33	FLVC41	2	6.06	No core
									Hidradenitis suppurativa	33	FLVC449	2	6.06	No core
									Hidradenitis suppurativa	33	FLVC462	2	6.06	No core

## Sheet: Supplementary Table 8
HS patients (n=33)						HS patients (n=33)
Subset	N	family-like viral cluster	Shared (#)	Shared (%)		Subset	N	family-like viral cluster	Shared (#)	Shared (%)
Hurley stage 1	7	FLVC2	4	57.1		Hurley stage 3	8	FLVC4	8	100
Hurley stage 1	7	FLVC1	2	28.6		Hurley stage 3	8	FLVC5	8	100
Hurley stage 1	7	FLVC12	2	28.6		Hurley stage 3	8	FLVC1	6	75.0
Hurley stage 1	7	FLVC17	2	28.6		Hurley stage 3	8	FLVC18	6	75.0
Hurley stage 1	7	FLVC23	2	28.6		Hurley stage 3	8	FLVC2	6	75.0
Hurley stage 1	7	FLVC34	2	28.6		Hurley stage 3	8	FLVC22	6	75.0
Hurley stage 1	7	FLVC5	2	28.6		Hurley stage 3	8	FLVC15	5	62.5
Hurley stage 1	7	FLVC85	2	28.6		Hurley stage 3	8	FLVC20	5	62.5
						Hurley stage 3	8	FLVC23	5	62.5
HS patients (n=33)						Hurley stage 3	8	FLVC3	5	62.5
Subset	N	family-like viral cluster	Shared (#)	Shared (%)		Hurley stage 3	8	FLVC6	5	62.5
Hurley stage 2	18	FLVC2	14	77.8		Hurley stage 3	8	FLVC60	5	62.5
Hurley stage 2	18	FLVC1	13	72.2		Hurley stage 3	8	FLVC71	4	50.0
Hurley stage 2	18	FLVC4	13	72.2		Hurley stage 3	8	FLVC137	4	50.0
Hurley stage 2	18	FLVC6	13	72.2		Hurley stage 3	8	FLVC204	4	50.0
Hurley stage 2	18	FLVC17	9	50.0		Hurley stage 3	8	FLVC30	4	50.0
Hurley stage 2	18	FLVC3	9	50.0		Hurley stage 3	8	FLVC32	4	50.0
Hurley stage 2	18	FLVC5	9	50.0		Hurley stage 3	8	FLVC43	4	50.0
Hurley stage 2	18	FLVC85	9	50.0		Hurley stage 3	8	FLVC48	4	50.0
Hurley stage 2	18	FLVC13	8	44.4		Hurley stage 3	8	FLVC7	4	50.0
Hurley stage 2	18	FLVC18	8	44.4		Hurley stage 3	8	FLVC74	4	50.0
Hurley stage 2	18	FLVC7	8	44.4		Hurley stage 3	8	FLVC8	4	50.0
Hurley stage 2	18	FLVC11	7	38.9		Hurley stage 3	8	FLVC10	3	37.5
Hurley stage 2	18	FLVC30	7	38.9		Hurley stage 3	8	FLVC103	3	37.5
Hurley stage 2	18	FLVC52	7	38.9		Hurley stage 3	8	FLVC114	3	37.5
Hurley stage 2	18	FLVC60	7	38.9		Hurley stage 3	8	FLVC115	3	37.5
Hurley stage 2	18	FLVC109	6	33.3		Hurley stage 3	8	FLVC13	3	37.5
Hurley stage 2	18	FLVC125	6	33.3		Hurley stage 3	8	FLVC17	3	37.5
Hurley stage 2	18	FLVC15	6	33.3		Hurley stage 3	8	FLVC182	3	37.5
Hurley stage 2	18	FLVC32	6	33.3		Hurley stage 3	8	FLVC244	3	37.5
Hurley stage 2	18	FLVC34	6	33.3		Hurley stage 3	8	FLVC27	3	37.5
Hurley stage 2	18	FLVC125	5	27.8		Hurley stage 3	8	FLVC320	3	37.5
Hurley stage 2	18	FLVC22	5	27.8		Hurley stage 3	8	FLVC34	3	37.5
Hurley stage 2	18	FLVC67	5	27.8		Hurley stage 3	8	FLVC447	3	37.5
Hurley stage 2	18	FLVC83	5	27.8		Hurley stage 3	8	FLVC47	3	37.5
Hurley stage 2	18	FLVC10	4	22.2		Hurley stage 3	8	FLVC64	3	37.5
Hurley stage 2	18	FLVC100	4	22.2		Hurley stage 3	8	FLVC68	3	37.5
Hurley stage 2	18	FLVC150	4	22.2		Hurley stage 3	8	FLVC79	3	37.5
Hurley stage 2	18	FLVC20	4	22.2		Hurley stage 3	8	FLVC83	3	37.5
Hurley stage 2	18	FLVC23	4	22.2		Hurley stage 3	8	FLVC100	2	25.0
Hurley stage 2	18	FLVC27	4	22.2		Hurley stage 3	8	FLVC109	2	25.0
Hurley stage 2	18	FLVC47	4	22.2		Hurley stage 3	8	FLVC11	2	25.0
Hurley stage 2	18	FLVC48	4	22.2		Hurley stage 3	8	FLVC132	2	25.0
Hurley stage 2	18	FLVC50	4	22.2		Hurley stage 3	8	FLVC133	2	25.0
Hurley stage 2	18	FLVC74	4	22.2		Hurley stage 3	8	FLVC148	2	25.0
Hurley stage 2	18	FLVC103	3	16.7		Hurley stage 3	8	FLVC149	2	25.0
Hurley stage 2	18	FLVC114	3	16.7		Hurley stage 3	8	FLVC179	2	25.0
Hurley stage 2	18	FLVC127	3	16.7		Hurley stage 3	8	FLVC1901	2	25.0
Hurley stage 2	18	FLVC133	3	16.7		Hurley stage 3	8	FLVC225	2	25.0
Hurley stage 2	18	FLVC43	3	16.7		Hurley stage 3	8	FLVC241	2	25.0
Hurley stage 2	18	FLVC44	3	16.7		Hurley stage 3	8	FLVC281	2	25.0
Hurley stage 2	18	FLVC68	3	16.7		Hurley stage 3	8	FLVC352	2	25.0
Hurley stage 2	18	FLVC71	3	16.7		Hurley stage 3	8	FLVC462	2	25.0
Hurley stage 2	18	FLVC8	3	16.7		Hurley stage 3	8	FLVC50	2	25.0
Hurley stage 2	18	FLVC105	2	11.1		Hurley stage 3	8	FLVC52	2	25.0
Hurley stage 2	18	FLVC126	2	11.1		Hurley stage 3	8	FLVC61	2	25.0
Hurley stage 2	18	FLVC132	2	11.1		Hurley stage 3	8	FLVC67	2	25.0
Hurley stage 2	18	FLVC137	2	11.1		Hurley stage 3	8	FLVC88	2	25.0
Hurley stage 2	18	FLVC148	2	11.1
Hurley stage 2	18	FLVC179	2	11.1
Hurley stage 2	18	FLVC241	2	11.1
Hurley stage 2	18	FLVC286	2	11.1
Hurley stage 2	18	FLVC61	2	11.1
Hurley stage 2	18	FLVC64	2	11.1
Hurley stage 2	18	FLVC85	2	11.1
Hurley stage 2	18	FLVC79	2	11.1
Hurley stage 2	18	FLVC88	2	11.1

## Sheet: Supplementary Table 9
HS cohort (n=51)
Core viruses (BMI-deconfounded)	Statistical test	Comparison	N	W	p-value	AdjP	r
cFLVC1	Mann-Whitney U test	hidrandenitis suppurativa - healthy controls	51	444	0.00353	0.0229	0.410
cFLVC2	Mann-Whitney U test	hidrandenitis suppurativa - healthy controls	51	274	0.660	0.780	0.0630
cFLVC3	Mann-Whitney U test	hidrandenitis suppurativa - healthy controls	51	440	0.00321	0.0229	0.417
cFLVC4	Mann-Whitney U test	hidrandenitis suppurativa - healthy controls	51	207	0.0659	0.171	0.259
cFLVC5	Mann-Whitney U test	hidrandenitis suppurativa - healthy controls	51	298	0.992	0.992	0.00906
cFLVC6	Mann-Whitney U test	hidrandenitis suppurativa - healthy controls	51	200	0.0383	0.124	0.292
cFLVC10	Mann-Whitney U test	hidrandenitis suppurativa - healthy controls	51	394	0.0259	0.112	0.314
cFLVC11	Mann-Whitney U test	hidrandenitis suppurativa - healthy controls	51	373	0.0814	0.176	0.246
cFLVC13	Mann-Whitney U test	hidrandenitis suppurativa - healthy controls	51	366	0.135	0.219	0.211
cFLVC17	Mann-Whitney U test	hidrandenitis suppurativa - healthy controls	51	294	0.965	0.992	0.00773
cFLVC30	Mann-Whitney U test	hidrandenitis suppurativa - healthy controls	51	372	0.104	0.193	0.229
cFLVC34	Mann-Whitney U test	hidrandenitis suppurativa - healthy controls	51	362	0.154	0.222	0.201
cFLVC60	Mann-Whitney U test	hidrandenitis suppurativa - healthy controls	51	326	0.534	0.694	0.0886

[truncated: 5 more sheets: Supplementary Table 10, Supplementary Table 11, Supplementary Table 12, Supplementary Table 13, Supplementary Table 14]
